# Supplementary material for: Chemoimmunotherapy Administration Protocol Design for the Treatment of Leukemia through Mathematical Modeling and In Silico Experimentation
Source: Pharmaceutics. 2022 Jul 1;14(7):1396. doi: 10.3390/pharmaceutics14071396 (PMC9316854; doi:10.3390/pharmaceutics14071396)
Supplement: Supplementary file 1 [file pharmaceutics-14-01396-s001.zip]

Archive with 1 entries (1 files):
- pharmaceutics-1776779-supplementary.ipynb
